# Supplementary material for: Chronic Cadmium Exposure Induces Impaired Olfactory Learning and Altered Brain Gene Expression in Honey Bees (Apis mellifera)
Source: Insects. 2022 Oct 27;13(11):988. doi: 10.3390/insects13110988 (PMC9696575; doi:10.3390/insects13110988)
Supplement: Supplementary file 1 [file insects-13-00988-s001.zip]

Archive with 3 entries (3 files):
- Figure S1. The percentage of bees showing PER to CS -.tif
- Table S1. The primer sequences used in qRT-PCR.xlsx
- Table S2. A list of differentially expressed genes in the brain of cadmium-exposed and control bees.xlsx
