# Supplementary material for: Chronic Cadmium Exposure Induces Impaired Olfactory Learning and Altered Brain Gene Expression in Honey Bees (Apis mellifera)
Source: Insects. 2022 Oct 27;13(11):988. doi: 10.3390/insects13110988 (PMC9696575; doi:10.3390/insects13110988)
Supplement: Supplementary file 1 [file insects-13-00988-s001.zip › Table S1. The primer sequences used in qRT-PCR.xlsx]

## Sheet: Sheet1
Table S1. The primer sequences used in RT-qPCR.
Gene	Accession no.	Sequence (5’-3’)	Product size (bp)	References
actin	AB023025	F: TGCCAACACTGTCCTTTCTG	149	DS Marco Antonio et al., 2008
		R: AGAATTGACCCACCAATCCA
odorant receptor Or1	LOC100576462	F: CATATAGCTTATCAAGGCTTTGCGAGT	108	this work
		R: CCATCCTGCTATTGGTAATTGTTTGGA
CYP6AR1	LOC550965	F: CAAGGATGAGCCAATGGTCGGAAT	137	this work
		R: CCTCTCGTATAGCACCCTGAGTTCT
cytochrome b5	LOC726850	F: CTAGCTGGACAAGACGCGACAC	111	this work
		R: TGCAGAAACAGAGCCGACAACT
4-nitrophenylphosphatase	LOC551405	F: ACTAGCAACGATCAAGACAGTCCTC	143	this work
		R: AACACCATCGCAATCGGAGAAGAT
inactive peptidyl-prolyl cis-trans isomerase shutdown	LOC113218709	F: GCTCGTGGTGGTGCAGAAACTT	157	this work
		R: GAGGAATGCGAGGAGCACAACC
MATH and LRR domain-containing protein PFE0570w-like	LOC552468	F: CATCCAACGACCTTACCAGCGATT	130	this work
		R: GCGAATAAAGGGAAGAAGTGGCATT
Mlc2	LOC409881	F: GCACGCCTTGATGACGTATGG	131	this work
		R: CCTCCTGTCCAGTCAACATTGC
FAD	LOC552425	F: TGGACGAGCTGGTTACGGACAT	136	this work
		R: ATCTTGACGGGATCTGCGGGAT
katanin p60 ATPase-containing subunit A-like 2	LOC551788	F: TGGCACAGGCAAGACAATGTTAGT	110	this work
		R: TTTCGGAATCACCTCTCCATTTGCT
