# Supplementary material for: Chronic Cadmium Exposure Induces Impaired Olfactory Learning and Altered Brain Gene Expression in Honey Bees (Apis mellifera)
Source: Insects. 2022 Oct 27;13(11):988. doi: 10.3390/insects13110988 (PMC9696575; doi:10.3390/insects13110988)
Supplement: Supplementary file 1 [file insects-13-00988-s001.zip › Table S2. A list of differentially expressed genes in the brain of cadmium-exposed and control bees.xlsx]

## Sheet: Sheet1
Table S2. A list of differentially expressed genes in the brain of cadmium-exposed and control bees.
id	Control_1_count	Control_2_count	Control_3_count	Cd-treated_1_count	Cd-treated_2_count	Cd-treated_3_count	Control_1_fpkm	Control_2_fpkm	Control_3_fpkm	Cd-treated_1_fpkm	Cd-treated_2_fpkm	Cd-treated_3_fpkm	Control_mean	Cd-treated_mean	log2(fc)	PValue	Symbol	Description
LOC552459 (glycine-rich cell wall structural protein)	662	734	629	920	1190	1152	42.95	49.88	42.56	89.06	112.12	70.24	45.13	90.4733	1.00341	3.24238e-13	-	glycine-rich cell wall structural protein, transcript variant X1
LOC552309	811	583	458	226	192	306	15.96	12	9.37	6.73	5.69	5.87	12.4433	6.09667	-1.02928	7.49481e-08	-	pecanex-like protein 1, transcript variant X2
LOC102656552	115	154	193	302	227	266	18.39	25.63	31.95	72.79	54.19	41.17	25.3233	56.05	1.14625	8.50653e-08	-	hypertrehalosaemic prohormone, transcript variant X1
LOC551405（4-nitrophenylphosphatase）	92	72	75	163	66	204	12.35	10.06	10.47	33.06	13.26	26.64	10.96	24.32	1.1499	1.53276e-06	-	4-nitrophenylphosphatase
LOC552425	548	471	677	1315	657	1572	26.46	23.67	34.01	95.94	47.49	73.85	28.0467	72.4267	1.36869	1.1426e-05	-	glucose dehydrogenase [FAD, quinone], transcript variant X2
GeneID_677673	23	34	44	2	1	8	6.05	9.31	12.04	0.79	0.39	2.05	9.13333	1.07667	-3.08457	1.3076e-05	Obp14	odorant binding protein 14
LOC727284	21	23	37	48	51	66	0.43	0.49	0.78	1.48	1.55	1.31	0.566667	1.44667	1.35216	1.55301e-05	-	transcription factor Sox-10, transcript variant X2
LOC552468 (MATH and LRR domain-containing protein PFE0570w-like)	565	436	249	150	135	208	14.57	11.7	6.69	5.84	5.23	5.17	10.9867	5.41333	-1.02116	2.77698e-05	-	MATH and LRR domain-containing protein PFE0570w-like, transcript variant X2
LOC552447	21	25	41	52	33	110	2.41	2.99	4.9	9.03	5.68	12.3	3.43333	9.00333	1.39085	2.84444e-05	-	clavesin-2
LOC726850（cytochrome b5）	7	4	15	44	18	25	1.4	0.84	3.13	13.26	5.41	4.88	1.79	7.85	2.13273	5.89717e-05	-	cytochrome b5, transcript variant X2
LOC411706	55	65	53	128	87	68	5.17	6.31	5.17	18.26	12.27	6.28	5.55	12.27	1.14458	8.95997e-05	-	phospholipase B1, membrane-associated, transcript variant X3
LOC102656796	116	74	52	12	22	38	4.31	2.86	2.01	0.67	1.22	1.37	3.06	1.08667	-1.49362	0.000186529	-	uncharacterized protein PFB0145c
LOC412355	121	88	87	37	24	49	3.48	2.66	2.77	1.68	0.99	1.38	2.97	1.35	-1.1375	0.000415079	-	diacylglycerol kinase eta, transcript variant X4
LOC100577174	35	51	40	65	30	113	0.74	1.06	0.83	2.24	0.9	2.27	0.876667	1.80333	1.04057	0.000966027	-	ras-responsive element-binding protein 1, transcript variant X1
LOC727510	71	61	49	16	16	29	5.66	5.22	3.92	2.02	2.07	2.32	4.93333	2.13667	-1.2072	0.00107305	-	lactosylceramide 4-alpha-galactosyltransferase, transcript variant X1
LOC100578434	18	19	6	25	27	35	0.41	0.45	0.12	0.83	0.86	0.78	0.326667	0.823333	1.33366	0.00110628	-	sushi, von Willebrand factor type A, EGF and pentraxin domain-containing protein 1, transcript variant X1
LOC410484	12	7	16	28	18	30	0.53	0.35	0.66	1.77	1.29	1.4	0.513333	1.48667	1.53411	0.00122448	-	trehalase, transcript variant X1
LOC726750	32	31	54	82	34	74	0.95	0.95	1.67	3.82	1.56	2.19	1.19	2.52333	1.08437	0.00126093	-	fibroin heavy chain, transcript variant X5
LOC551374	120	92	70	36	32	40	5.86	4.68	3.56	2.66	2.34	1.9	4.7	2.3	-1.03103	0.00174655	-	uncharacterized protein PF11_0213
LOC100577883	8	9	6	21	8	31	0.66	0.84	0.56	3.12	0.99	2.81	0.686667	2.30667	1.74813	0.00199522	-	cytochrome P450 4aa1-like
LOC411930	148	87	62	32	21	59	4.19	2.56	1.83	1.37	0.89	1.62	2.86	1.29333	-1.14492	0.00218852	-	uncharacterized LOC411930
LOC100576934	9	0	5	23	8	16	0.44	0	0.27	1.74	0.64	0.79	0.236667	1.05667	2.15859	0.00223079	-	uncharacterized LOC100576934
LOC724239	56	17	27	70	24	76	4.14	1.31	2.07	7.81	2.65	5.46	2.50667	5.30667	1.08204	0.00238002	-	kynurenine/alpha-aminoadipate aminotransferase, mitochondrial
LOC100576703	18	17	24	33	31	34	0.68	0.67	0.94	1.89	1.76	1.25	0.763333	1.63333	1.09743	0.00265797	-	sarcalumenin, transcript variant X6
LOC725284	60	52	36	11	15	23	1.91	1.72	1.19	0.53	0.71	0.71	1.60667	0.65	-1.30556	0.00303028	-	chitin synthase chs-2
LOC412013	50	27	32	8	8	15	1.61	0.94	1.07	0.39	0.43	0.47	1.20667	0.43	-1.48862	0.00339143	-	chorion peroxidase, transcript variant X4
LOC408532	28	23	28	44	48	29	4.73	4.04	4.92	11.22	12.13	4.76	4.56333	9.37	1.03796	0.0033959	-	myophilin
LOC413047	11	8	15	29	20	18	0.66	0.5	0.94	2.64	1.8	1.05	0.7	1.83	1.38642	0.00395498	-	venom carboxylesterase-6-like
LOC725707	84	96	43	29	20	33	3.14	3.73	1.67	1.63	1.12	1.21	2.84667	1.32	-1.10874	0.00482767	-	centrosomal protein of 135 kDa, transcript variant X3
LOC100577819	2	1	2	17	4	4	0.29	0.15	0.3	3.66	0.85	0.55	0.246667	1.68667	2.77354	0.00497024	-	uncharacterized LOC100577819
LOC413908	6	1	1	1	16	19	0.47	0.09	0.09	0.13	1.88	1.45	0.216667	1.15333	2.41226	0.0056155	-	cytochrome P450 6A1, transcript variant X1
LOC725026	9	9	16	18	19	27	1.06	1.16	1.74	2.97	3.28	3	1.32	3.08333	1.22395	0.00731442	-	retinol dehydrogenase 10-A, transcript variant X1
LOC413046	81	70	61	20	18	52	3.09	2.78	2.42	1.15	1.03	1.93	2.76333	1.37	-1.01223	0.00863451	-	sarcolemmal membrane-associated protein
MSTRG.3075	0	2	2	2	7	15	0	0.43	0.38	0.42	1.81	2.67	0.27	1.63333	2.59679	0.00933372	--	-
LOC102655765	28	33	24	3	9	13	4.78	5.86	4.26	0.77	2.3	2.16	4.96667	1.74333	-1.51043	0.0106284	-	dnaJ homolog subfamily C member 4
LOC725541	8	7	10	13	13	25	0.5	0.45	0.65	1.22	1.21	1.51	0.533333	1.31333	1.30012	0.0104874	-	protein spaetzle 5
LOC100576378	39	28	29	8	7	16	4.18	3.13	3.24	1.3	1.12	1.67	3.51667	1.36333	-1.36707	0.0108733	-	ribonuclease P protein subunit p30
LOC724659	33	44	35	11	9	19	6.98	9.69	7.7	3.52	2.85	3.91	8.12333	3.42667	-1.24527	0.0112662	-	ribonuclease P protein subunit rpr2
MSTRG.13199	9	19	15	23	13	40	0.42	0.93	0.73	1.63	0.91	1.82	0.693333	1.45333	1.06774	0.0129824	--	-
LOC727237	9	4	10	14	11	22	0.69	0.32	0.8	1.63	1.27	1.65	0.603333	1.51667	1.32988	0.0144988	-	carbonic anhydrase 2
LOC413678	1	1	2	2	15	2	0.11	0.12	0.23	0.34	1.98	0.15	0.153333	0.823333	2.42481	0.0165594	-	serine--pyruvate aminotransferase, mitochondrial, transcript variant X2
LOC725204	5	0	1	6	8	8	0.43	0	0.09	0.79	1.04	0.68	0.173333	0.836667	2.2711	0.0180086	-	tyrosine aminotransferase
LOC724687	12	15	11	2	2	3	0.57	0.71	0.52	0.14	0.14	0.15	0.6	0.143333	-2.06559	0.0182861	-	disks large-associated protein 5, transcript variant X1
LOC102654681	26	18	20	6	6	5	6.09	4.55	4.33	2.08	2.34	1.26	4.99	1.89333	-1.39811	0.0184599	-	mitochondrial inner membrane protease subunit 2, transcript variant X2
LOC113218709 (inactive peptidyl-prolyl cis-trans isomerase shutdown)	57	52	46	12	23	28	5.45	5.06	4.62	1.75	3.2	2.49	5.04333	2.48	-1.02404	0.0184216	-	inactive peptidyl-prolyl cis-trans isomerase shutdown, transcript variant X4
LOC100577228	21	22	12	4	2	8	0.58	0.64	0.35	0.17	0.08	0.22	0.523333	0.156667	-1.74003	0.020217	-	uncharacterized protein MAL13P1.304
GeneID_411257	1	0	1	9	2	3	0.08	0	0.09	1.13	0.25	0.24	0.0566667	0.54	3.25239	0.0204512	Hbg2	alpha-glucosidase
LOC102653954	8	2	2	8	10	12	1.53	0.43	0.26	1.68	3.07	2.13	0.74	2.29333	1.63185	0.0207198	-	uncharacterized LOC102653954, transcript variant X1
LOC102655756	1	3	9	0	0	0	0.23	0.72	2.15	0	0	0	1.03333	0.001	-10.0131	0.0217179	-	PDZ and LIM domain protein 7-like
LOC551268	10	5	4	18	10	10	1.27	0.64	0.53	3.46	2	1.24	0.813333	2.23333	1.45728	0.0214734	-	pancreatic triacylglycerol lipase, transcript variant X4
LOC552232	19	27	29	6	5	13	3.33	4.79	6.01	1.44	1.61	2.39	4.71	1.81333	-1.37708	0.0220087	-	ADP-ribosylation factor-like protein 2-binding protein-like
LOC725958	59	35	33	17	5	25	4.1	2.53	2.39	1.79	0.52	1.69	3.00667	1.33333	-1.17313	0.0222148	-	mucosa-associated lymphoid tissue lymphoma translocation protein 1
LOC726934	10	8	14	22	11	22	0.82	0.68	1.19	2.73	1.35	1.76	0.896667	1.94667	1.11836	0.0221982	-	PI-PLC X domain-containing protein 1, transcript variant X1
MSTRG.434	4	3	3	10	10	5	0.85	0.66	0.66	3.2	3.17	1.03	0.723333	2.46667	1.76983	0.0245644	--	-
LOC100577748	2	0	0	2	6	6	0.46	0	0	0.64	1.89	1.23	0.153333	1.25333	3.03103	0.0255715	-	uncharacterized LOC100577748, transcript variant X3
LOC411217	40	29	13	5	6	15	1.46	1.1	0.49	0.28	0.33	0.53	1.01667	0.38	-1.41978	0.0260316	-	protein PFF0380w
GeneID_807696	2	7	3	0	0	0	0.42	1.55	0.66	0	0	0	0.876667	0.001	-9.77588	0.0271645	ATP6	ATP synthase subunit a [Source:UniProtKB/TrEMBL;Acc:A0A347ZMT6]
LOC100576159	53	33	20	10	6	22	1.19	0.77	0.47	0.34	0.2	0.48	0.81	0.34	-1.25239	0.0276122	-	uncharacterized LOC100576159
LOC413309	44	31	23	8	12	15	2.28	1.56	1.35	0.68	0.89	0.83	1.73	0.8	-1.1127	0.0280826	-	uncharacterized LOC413309, transcript variant X4
LOC102656027	9	6	10	16	17	10	1.77	1.23	2.05	4.75	5	1.91	1.68333	3.88667	1.20721	0.0300956	-	uncharacterized LOC102656027
LOC550965（CYP6AR1）	0	0	2	32	1	3	0	0	0.13	3.13	0.1	0.19	0.0433333	1.14	4.71741	0.0302598	-	probable cytochrome P450 6a14
LOC726343	49	34	33	16	11	18	5.73	4.14	4.01	2.83	1.92	2.05	4.62667	2.26667	-1.0294	0.0304754	-	uncharacterized LOC726343
LOC551179	296	461	613	1411	360	901	28.27	45.84	60.91	203.61	51.47	83.72	45.0067	112.933	1.32726	0.0307059	-	methyl farnesoate epoxidase
LOC409881 (Mlc2)	90	71	117	215	158	85	11.3	9.28	15.29	40.8	29.71	10.39	11.9567	26.9667	1.17336	0.030975	-	myosin regulatory light chain 2
LOC409579	54	36	35	14	9	28	1.81	1.26	1.22	0.71	0.45	0.91	1.43	0.69	-1.05135	0.031178	-	Fanconi anemia group M protein
MSTRG.6402	5	6	5	1	0	0	1.49	1.86	1.55	0.45	0	0	1.63333	0.15	-3.44478	0.0318042	--	-
LOC100579031	15	17	15	5	3	4	2.02	2.38	2.1	1.02	0.6	0.54	2.16667	0.72	-1.58941	0.0327319	-	vascular endothelial growth factor A-A, transcript variant X1
MSTRG.11926	0	2	1	5	9	0	0	0.31	0.15	1.12	1.99	0	0.153333	1.03667	2.75721	0.0387753	--	-
LOC100576462（odorant receptor Or1）	6	4	10	0	0	2	0.55	0.38	0.96	0	0	0.18	0.63	0.06	-3.39232	0.0389394	-	odorant receptor Or1
MSTRG.10703	6	8	3	7	9	19	0.48	0.66	0.25	0.84	1.07	1.47	0.463333	1.12667	1.28194	0.0390042	--	-
MSTRG.4985	0	0	1	3	1	6	0	0	0.25	1.09	0.36	1.41	0.0833333	0.953333	3.51602	0.0400229	--	-
MSTRG.14174	9	7	13	23	11	13	2.03	1.64	3.05	7.83	3.71	2.85	2.24	4.79667	1.09853	0.0407117	--	-
MSTRG.10201	7	4	1	6	6	17	0.96	0.57	0.14	1.24	1.23	2.26	0.556667	1.57667	1.50199	0.0411751	--	uncharacterized protein LOC102680849 [Apis dorsata]
LOC725200	5	5	1	0	0	0	0.23	0.24	0.05	0	0	0	0.173333	0.001	-7.43741	0.042176	-	IQ and AAA domain-containing protein 1-like
LOC551788（katanin p60 ATPase-containing subunit A-like 2）	5	7	3	0	0	1	0.38	0.55	0.24	0	0	0.07	0.39	0.0233333	-4.06301	0.0427874	-	katanin p60 ATPase-containing subunit A-like 2
LOC100578691	43	40	20	12	10	18	2.32	2.28	1.14	1	0.83	0.94	1.91333	0.923333	-1.05116	0.044778	-	rhoGEF domain-containing protein gxcJ, transcript variant X2
LOC102654768	21	29	14	6	2	13	2.53	3.64	1.75	1.09	0.36	1.52	2.64	0.99	-1.41504	0.0452525	-	transcription termination factor 5, mitochondrial
LOC552317	37	34	23	8	10	19	1.69	1.61	1.06	0.54	0.67	0.87	1.45333	0.693333	-1.06774	0.0457529	-	ATP-dependent DNA helicase Q5, transcript variant X2
LOC726446	2	1	0	6	1	7	0.2	0.1	0	0.89	0.15	0.67	0.1	0.57	2.51096	0.0477096	-	uncharacterized LOC726446
